# Supplementary material for: In virio SHAPE analysis of tRNALys3 annealing to HIV-1 genomic RNA in wild type and protease-deficient virus
Source: Retrovirology. 2015 May 16;12:40. doi: 10.1186/s12977-015-0171-7 (PMC4445796; doi:10.1186/s12977-015-0171-7)
Supplement: Additional file 2: — Complete data sets of SHAPE reactivities. Complete data sets of SHAPE reactivities and the corresponding standard deviations for in virio Pr+, Pr-, and in vitro transcribed 5´UTR viral RNA in sheet 1; tRNALys3 from Pr + and Pr- viral particles and in vitro transcribed tRNALys3 in sheet 2, and ex virio Pr + and Pr- viral RNA in sheet 3. [file 12977_2015_171_MOESM2_ESM.xlsx]

## Sheet: viralRNA
1	-999	0	invirio wt viral RNA		1	-999	0	invirio Pr- viral RNA			1	-999	0	unannealed viral RNA		1	-999		unannealed viral RNA +tRNALys3
2	-999	0			2	-999	0				2	-999	0			2	-999
3	-999	0	A=nt position		3	-999	0	F=nt position			3	-999	0			3	-999
4	-999	0	B=average reactivities		4	-999	0	G=average reactivities			4	-999	0	I=nt position		4	-999		Q=nt position
5	0.0209243	0.0362419	C=standard deviations		5	0	0	H=standard deviations			5	0	0	J=average reactivities		5	-999		R=average reactivities
6	0	0			6	0	0				6	0	0	K=standard deviations		6	0	0	S=standard deviations
7	0	0			7	0.0929623	0.161015				7	0	0			7	0	0
8	0.0195206	0.0338107			8	0	0				8	-0.0593442	0.102787			8	0.0524663	0.0908742
9	0	0			9	0.101672	0.1761				9	-0.0252467	0.0437286			9	-0.105855	0.175148
10	0	0			10	0	0				10	0	0			10	-0.0217874	0.285923
11	0.0372767	0.0645652			11	0	0				11	-0.0156001	0.0270202			11	-0.00650081	0.156463
12	0.0290671	0.0503457			12	0.108866	0.188562				12	-0.014836	0.0256968			12	-0.631818	0.694332
13	0	0			13	0.0916368	0.15872				13	0	0			13	-0.0574559	0.071392
14	0	0			14	0	0				14	0	0			14	0.0735424	0.0637313
15	0.745533	0.289215			15	0.773683	0.264373				15	0.737934	0.463679			15	0.935137	0.063223
16	1.00335	0.215674			16	0.818379	0.0971322				16	0.874618	0.205221			16	0.905043	0.0305551
17	0.0193482	0.033512			17	0	0				17	0.127753	0.10671			17	-0.23286	0.138242
18	0.297077	0.463371			18	0.0182326	0.0315799				18	-0.000823995	0.0102558			18	-0.399467	0.234847
19	0	0			19	0	0				19	0	0			19	-0.0232822	0.0330531
20	0	0			20	0	0				20	-0.0285566	0.028034			20	0.100539	0.00934205
21	0.143755	0.0416384			21	0.173038	0.0202621				21	0.259086	0.119134			21	0.449272	0.0462715
22	0.14413	0.25086			22	0.38963	0.285527				22	0.158646	0.0513078			22	0.0169383	0.178017
23	0.263092	0.046023			23	0.291755	0.315818				23	0.358896	0.12815			23	0.150771	0.111604
24	0.110318	0.129788			24	0	0				24	0	0			24	0.0389306	0.0337888
25	0	0			25	-0.161263	0.279315				25	0	0			25	0.0733378	0.0637283
26	0.0135681	0.0235007			26	0	0				26	-0.0354809	0.0347132			26	-0.000212424	0.071161
27	0	0			27	0	0				27	0	0			27	-0.121459	0.0447219
28	0	0			28	0	0				28	0	0			28	-0.0853164	0.0674798
29	-0.0291872	0.282613			29	-0.133654	0.00555623				29	0.0289691	0.0268453			29	-0.265177	0.148404
30	0.385437	0.0878413			30	0.601877	0.390525				30	0.177461	0.154152			30	0.259094	0.226341
31	0.621986	0.129403			31	0.503651	0.11842				31	1.51712	0.654652			31	1.45448	0.323346
32	0.0575683	0.0997112			32	0.0342977	0.029706				32	0.0511694	0.0886281			32	0	0
33	0.374372	0.210297			33	0.295295	0.116229				33	0.910531	0.492289			33	0.731621	0.137389
34	0.568177	0.101702			34	0.578314	0.243655				34	0.449285	0.213248			34	0.648265	0.0153476
35	0	0			35	0	0				35	0	0			35	-0.0696503	0.0264037
36	0	0			36	0	0				36	0	0			36	-0.0221742	0.0534959
37	0	0			37	0	0				37	0	0			37	-0.0176283	0.030533
38	0	0			38	0	0				38	0	0			38	-0.0620826	0.0229333
39	0	0			39	0	0				39	0	0			39	-0.0163613	0.0283386
40	0	0			40	0	0				40	0	0			40	-0.0183101	0.031714
41	0	0			41	0	0				41	0	0			41	-0.0676729	0.117213
42	0	0			42	0	0				42	0	0			42	-0.11166	0.115651
43	0	0			43	0	0				43	0	0			43	0.0358231	0.0561336
44	0.00678968	0.0149035			44	0	0				44	0	0			44	-0.117603	0.0440503
45	0.0891088	0.0809926			45	0	0				45	0	0			45	-0.064686	0.0239885
46	0	0			46	-0.142664	0.247102				46	0	0			46	-0.246398	0.176597
47	0	0			47	0	0				47	0.0137648	0.0238414			47	0.122643	0.0828154
48	0.0383919	0.0664966			48	0.103779	0.17975				48	0	0			48	-0.0131033	0.062036
49	0	0			49	0	0				49	0	0			49	-0.303257	0.119515
50	0.0175787	0.0304672			50	-0.00696482	0.145674				50	0	0			50	-0.0151357	0.109195
51	-0.0804889	0.0871621			51	0	0				51	0	0			51	0.658267	0.03066
52	0	0			52	0	0				52	-0.0941645	0.0455354			52	-2.12253	0.882296
53	0	0			53	0	0				53	0.0108058	0.0187161			53	-0.0128757	0.0223014
54	0	0			54	0	0				54	0.0951249	0.0436759			54	-0.025309	0.0397675
55	0	0			55	0	0				55	0.15944	0.0779199			55	-0.0704491	0.0281823
56	0	0			56	0	0				56	0	0			56	-0.0543786	0.0208018
57	0.0754168	0.130626			57	0	0				57	-0.00423826	0.0234508			57	-0.381912	0.247527
58	0.177159	0.0508427			58	0.0771956	0.139053				58	0.415724	0.0769935			58	-0.587988	0.297104
59	0.0280184	0.0485293			59	0	0				59	0.0390854	0.0344087			59	-0.0650606	0.0245891
60	0.0745809	0.0649772			60	0	0				60	0.062572	0.0260127			60	-0.0421085	0.0159083
61	0.0272085	0.0579311			61	0.0848664	0.0769136				61	0.0902952	0.0264307			61	-0.584623	0.284503
62	0	0			62	0	0				62	-0.0613566	0.0298323			62	0	0
63	-0.0217458	0.018918			63	0.114844	0.198915				63	-0.017702	0.0694091			63	-0.262056	0.125513
64	-0.0873636	0.151156			64	0.150869	0.170867				64	0	0			64	-0.425963	0.164056
65	-0.259669	0.314602			65	0.0854633	0.176312				65	0.0139735	0.0100792			65	-1.13908	0.481616
66	0.0540419	0.0468785			66	0	0				66	0.11677	0.0599126			66	-0.00734399	0.0127202
67	0.249085	0.0466369			67	0.102663	0.110642				67	0.64547	0.179517			67	-0.096085	0.0892779
68	0	0			68	0	0				68	0.0410846	0.0362795			68	-0.014323	0.0248082
69	0.0511645	0.0563408			69	0	0				69	-0.0610426	0.129709			69	-0.208845	0.0801805
70	0	0			70	0	0				70	-0.0191022	0.033086			70	-0.148321	0.0561544
71	0	0			71	0	0				71	0	0			71	-0.0928189	0.0357266
72	-0.00424131	0.104586			72	-0.0227233	0.113562				72	-0.0595821	0.0187129			72	-0.599275	0.229974
73	-0.212863	0.231493			73	-0.0880741	0.0786172				73	0.172753	0.0756621			73	-1.16299	0.510029
74	0.167185	0.675096			74	0.148935	0.216572				74	0.484103	0.168631			74	-0.565517	0.470035
75	-0.0110515	0.0449373			75	0	0				75	-0.0228286	0.014605			75	-0.105284	0.0695283
76	0.505289	0.0394607			76	0.529436	0.152286				76	0.429747	0.117601			76	1.82681	0.0685638
77	0.768089	0.126378			77	0.894448	0.293675				77	0.578006	0.179072			77	1.28767	0.0739842
78	0.793022	0.0876733			78	0.843223	0.305171				78	0.711957	0.145338			78	0.826039	0.0871961
79	0.0544752	0.0471788			79	0.0248343	0.0430143				79	0.132773	0.0248741			79	0.0896172	0.0874583
80	0.0202245	0.0350298			80	0	0				80	0.0252095	0.0211703			80	-0.0512953	0.0811472
81	0	0			81	0	0				81	0.0560188	0.0635534			81	0.0127118	0.0220174
82	0.326237	0.0112487			82	0.37523	0.115507				82	0.0385713	0.0531405			82	0.761665	0.0474918
83	0.115699	0.10258			83	0.0482488	0.0835694				83	0	0			83	0.713471	0.0864003
84	0.0100763	0.0131362			84	0	0				84	-0.0159461	0.0262633			84	-0.343723	0.170329
85	0.0625599	0.0545967			85	0.0340176	0.0589202				85	-0.0179498	0.0183139			85	-0.544751	0.305257
86	0	0			86	0	0				86	0	0			86	-0.00774162	0.0134089
87	0.131624	0.114055			87	0.0425239	0.0736535				87	0.0288357	0.025201			87	0.0888248	0.0616375
88	0.142284	0.125667			88	0.0356289	0.0617111				88	0.0253862	0.0220923			88	-0.167301	0.0650673
89	0.0216522	0.0375026			89	0	0				89	0	0			89	-0.00705439	0.0122186
90	0.300342	0.101052			90	0.290363	0.114722				90	-0.00529672	0.050335			90	0.24136	0.0607582
91	0.287048	0.107654			91	0.362769	0.0708739				91	0.00113314	0.00196266			91	0.248042	0.134854
92	0.018519	0.0320758			92	0	0				92	0	0			92	-0.0101161	0.0735311
93	0.0812571	0.0767087			93	0.122459	0.212105				93	0.0138565	0.0240001			93	-0.246853	0.150327
94	0.0940342	0.0862129			94	0.0235442	0.0407798				94	0	0			94	-0.0548539	0.0213486
95	0.0379126	0.0656665			95	-0.199645	0.345796				95	0	0			95	0.19037	0.0178289
96	0.251036	0.100498			96	0.575925	0.225075				96	-0.018286	0.0374794			96	0.352762	0.161097
97	0.367278	0.0650896			97	0.353905	0.128113				97	0.743434	0.299524			97	-0.186687	0.131755
98	0.0295903	0.0512519			98	0	0				98	0.14085	0.0954816			98	0.0308308	0.0352216
99	-0.0691049	0.12988			99	0.0903913	0.0929545				99	0.241168	0.142494			99	-0.224211	0.139047
100	0.24826	0.165033			100	0.14824	0.217527				100	0.0814324	0.0378526			100	-0.183061	0.0708519
101	0.322411	0.0944042			101	0.128549	0.111552				101	0.00767792	0.0958849			101	-0.15474	0.0966793
102	0.0766995	0.067476			102	0.0944177	0.0896268				102	0.084816	0.0551777			102	-0.153483	0.105971
103	0.0405127	0.0351095			103	-0.0550374	0.0953276				103	0.0442751	0.00678052			103	-0.113431	0.0441491
104	-0.0330408	0.0300165			104	0.042219	0.108527				104	0.254781	0.129481			104	-0.0643805	0.136883
105	0.363515	0.0299121			105	0.47475	0.196848				105	0.34349	0.167394			105	0.620418	0.0825566
106	0.149989	0.0321542			106	0.157581	0.153941				106	0.539815	0.145568			106	0.955961	0.160558
107	0.0470618	0.0815135			107	0	0				107	0.0506433	0.0439256			107	0.139411	0.046575
108	0.0102891	0.0178212			108	0	0				108	0.0168792	0.0178767			108	0.0403268	0.0398946
109	0.11354	0.0943309			109	0.0463102	0.0815658				109	-0.0291717	0.0172004			109	-0.390863	0.19997
110	0.0546245	0.0473374			110	0	0				110	0.0122713	0.0212544			110	-0.117317	0.0460946
111	0.163757	0.117063			111	0.206949	0.0658369				111	-0.0207208	0.0102616			111	-0.00525414	0.0740213
112	0.0226707	0.0392668			112	0	0				112	0	0			112	0.0480547	0.0441778
113	0.440689	0.0879404			113	0.515708	0.152885				113	0.0390669	0.0461089			113	0.238376	0.0549294
114	0.436992	0.0182635			114	0.564105	0.153459				114	0.0616362	0.0313533			114	-0.179192	0.199896
115	0.0530053	0.0577127			115	0.0388168	0.0672326				115	0.0274495	0.0134338			115	-0.0782114	0.0865642
116	-0.00141797	0.0163004			116	0.0208071	0.036039				116	0.0083455	0.0233309			116	0.209473	0.0525577
117	0.662923	0.24837			117	0.663825	0.15016				117	0.160885	0.046915			117	1.25666	0.0525741
118	1.15567	0.228303			118	1.09068	0.413376				118	0.304437	0.0468974			118	-0.337523	0.243381
119	0.0110373	0.0191172			119	0	0				119	0.0314653	0.0400425			119	-0.157641	0.233642
120	0.270737	0.1988			120	0.314713	0.223496				120	-0.0258766	0.0448196			120	-0.0635472	0.0253014
121	-0.0393197	0.0681037			121	0	0				121	0.0275735	0.0245457			121	0.515981	0.056209
122	1.07697	0.128586			122	1.60216	0.318293				122	0.05514	0.0250721			122	0.415637	0.0444111
123	0.120004	0.105953			123	0.167755	0.14643				123	0.0169845	0.0164732			123	0.222755	0.00813882
124	0.0624643	0.0568416			124	0.0384846	0.0666573				124	0.0113299	0.019624			124	-0.119668	0.0919932
125	0.0414464	0.0372653			125	0.0197843	0.0342674				125	0	0			125	0	0
126	0	0			126	0	0				126	0	0			126	0	0
127	0.0646772	0.064567			127	0	0				127	0.00134276	0.00232572			127	-0.183087	0.136169
128	0.0531003	0.0464616			128	0.0318752	0.0552094				128	-0.0172556	0.0298877			128	-0.124234	0.101981
129	0.089753	0.0778088			129	0.0743159	0.0643872				129	0	0			129	0.0525929	0.100373
130	0	0			130	0	0				130	0.0214662	0.0188727			130	0	0
131	0.0674468	0.473131			131	0.13917	0.146721				131	0.0939647	0.0475647			131	0.0847149	0.221754
132	0.605689	0.043998			132	0.747809	0.261485				132	0.599219	0.113456			132	1.80463	0.176081
133	0.341443	0.0681822			133	0.444556	0.16647				133	0.296394	0.070777			133	0.790381	0.0645138
134	-0.00529834	0.0656031			134	0.0910062	0.037999				134	0.0404121	0.0316383			134	-0.252865	0.204572
135	0.181839	0.0836038			135	0.203961	0.179368				135	0.0520479	0.0161158			135	0.0976652	0.0452387
136	0.456143	0.0834393			136	0.596211	0.135733				136	0.0943225	0.0162852			136	0.104635	0.213283
137	0.120153	0.062742			137	0.125891	0.120555				137	-0.0789873	0.110411			137	-0.959857	0.507375
138	0	0			138	0.0225801	0.0391099				138	-0.0157275	0.0272408			138	-0.162715	0.0669876
139	0.384207	0.09015			139	0.534347	0.116665				139	0.0616842	0.0395522			139	0.551581	0.0121281
140	0	0			140	0.175012	0.17295				140	-0.000550907	0.000954199			140	-0.00156977	0.0460774
141	0.168383	0.145975			141	0.0681204	0.117988				141	0.00933487	0.101923			141	0.0191588	0.0871571
142	0.0318827	0.0552225			142	0	0				142	-0.139248	0.176668			142	-0.440144	0.245103
143	0	0			143	0	0				143	-0.110115	0.0954012			143	-0.964507	0.431445
144	-0.0190855	0.0174674			144	0.274519	0.0861989				144	-0.056217	0.0180992			144	-0.446845	0.238041
145	0.245281	0.0837914			145	0.634429	0.177011				145	0.0258835	0.03975			145	-0.261785	0.209354
146	0.160479	0.0143708			146	0.290618	0.0553286				146	0.0484766	0.0402339			146	-0.0299577	0.105427
147	0.198715	0.0990497			147	0.40057	0.0744141				147	0.0295534	0.0256293			147	-0.0695308	0.124171
148	0	0			148	0	0				148	0	0			148	0.143093	0.12396
149	0.0428457	0.0449163			149	0.0180466	0.0312577				149	-0.00709965	0.0122969			149	-0.0196003	0.0339488
150	0.0792691	0.110431			150	0.236332	0.0695311				150	-0.0262863	0.0214631			150	-0.104766	0.0889157
151	0.569726	0.115241			151	0.560854	0.160002				151	0.0126555	0.034924			151	-0.194706	0.169384
152	0.0576617	0.0632033			152	0.123177	0.114745				152	0.406447	0.0482894			152	0.155923	0.195322
153	0	0			153	0	0				153	0.0616968	0.00866969			153	-0.0793203	0.153901
154	0	0			154	0	0				154	0.0421839	0.00125842			154	0.0103084	0.0178546
155	0.471863	0.405251			155	0.712845	0.217926				155	0.748661	0.185398			155	0.837947	0.100667
156	0.819186	0.383826			156	1.08404	0.299271				156	1.14554	0.257197			156	1.37312	0.154965
157	1.11889	0.384153			157	1.02657	0.251763				157	0.335203	0.025846			157	0.674804	0.042196
158	0.32113	0.151558			158	0.306019	0.128284				158	0.0348786	0.011617			158	0.0964866	0.00326934
159	0.261744	0.167388			159	0.326819	0.0721399				159	0.0332539	0.0237153			159	-0.257352	0.20113
160	0.38055	0.0989385			160	0.366486	0.129518				160	0.0148842	0.0257801			160	-0.26524	0.164376
161	1.42017	0.399877			161	1.27291	0.279255				161	0.0257823	0.0446563			161	0.0680857	0.150979
162	0.309084	0.196176			162	0.308037	0.0690154				162	0.127841	0.0163515			162	0.0700262	0.143414
163	0.00971757	0.0168313			163	0	0				163	0.0685077	0.0597707			163	0	0
164	0.300104	0.187851			164	0.28868	0.0633369				164	0.0238283	0.0636091			164	-0.122544	0.107027
165	1.04986	0.347344			165	0.93058	0.107953				165	0.303221	0.0633298			165	0.281378	0.269074
166	0.802802	0.229855			166	0.404332	0.350326				166	-0.0729738	0.100511			166	-0.432239	0.386368
167	-0.10776	0.305011			167	0.0359714	0.103187				167	-0.117957	0.0679252			167	-0.777511	0.486721
168	0.186537	0.0410247			168	0.65155	0.139624				168	0.302175	0.0451915			168	0.381711	0.191682
169	0.0124247	0.0215202			169	-0.133783	0.231719				169	0.122927	0.0143607			169	0.124782	0.0101753
170	0.374492	0.0550196			170	0.92538	0.257524				170	1.45397	0.159816			170	2.09906	0.151804
171	0.188249	0.0763323			171	0.353123	0.0339072				171	0.268043	0.0348219			171	0.626999	0.0558038
172	0.180018	0.0800565			172	0.438187	0.0205278				172	0.0705504	0.0419837			172	0.0922544	0.0793139
173	0.0389762	0.040101			173	0	0				173	0.00633815	0.020642			173	-0.0816621	0.0643362
174	-0.0128963	0.0716771			174	-0.155992	0.270186				174	0	0			174	-0.0369655	0.0188761
175	-0.00567551	0.00976332			175	0.029132	0.050458				175	-0.00881064	0.0254233			175	-0.537044	0.261565
176	0.0552294	0.232836			176	0.364362	0.255451				176	0.0361105	0.0365822			176	-0.116654	0.171348
177	0	0			177	0.0272666	0.0472271				177	0.00853942	0.0147907			177	0.138671	0.121515
178	-0.27101	0.197651			178	0.158681	0.176103				178	0.113574	0.0392938			178	0.14988	0.0924191
179	4.78887	1.58739			179	4.64427	0.675047				179	-0.0733318	0.154359			179	-2.10869	1.03801
180	1.36597	0.188669			180	1.92392	0.580082				180	0.689041	0.164429			180	0.512598	0.100418
181	0.244951	0.161044			181	0.428197	0.20422				181	0.137363	0.0244828			181	-0.000838067	0.122624
182	0.164843	0.289541			182	0.323581	0.0897281				182	0.0779657	0.135041			182	-0.0082063	0.373359
183	-0.0150559	0.0254629			183	-0.00437067	0.157349				183	2.10567	0.767334			183	2.30719	0.52219
184	0.0122569	0.038405			184	-0.154565	0.267715				184	0.490891	0.295886			184	0.333421	0.0465976
185	0.0247478	0.0215646			185	0	0				185	0.0740926	0.0904354			185	0.065186	0.0243117
186	0.0269272	0.0466393			186	0	0				186	-0.00426337	0.0596265			186	-0.0208793	0.035814
187	-0.0100707	0.182052			187	-0.183951	0.364401				187	-0.0646734	0.112018			187	-0.114421	0.0854337
188	-0.0365303	0.260298			188	-0.10035	0.450317				188	-0.0676482	0.107668			188	-0.156835	0.0759899
189	0.0518708	0.0510266			189	0	0				189	-0.0499451	0.014241			189	-0.132411	0.062798
190	-0.00951201	0.00975459			190	0.136235	0.040062				190	0.113795	0.0169572			190	0	0
191	-0.0847368	0.333548			191	0.781225	0.172408				191	1.73782	0.22561			191	2.25132	0.23209
192	-0.118124	0.254919			192	0.766055	0.340876				192	1.00862	0.170967			192	0.74093	0.306417
193	0.313188	0.358323			193	0.284972	0.142288				193	0.42245	0.0611935			193	0.288863	0.122307
194	0.0197524	0.365736			194	0.442286	0.0490814				194	0.288266	0.0380211			194	0.443265	0.0836197
195	0.0272336	0.04717			195	0	0				195	0	0			195	-0.208412	0.142123
196	0.183631	0.254808			196	0.163883	0.00772221				196	-0.14408	0.13706			196	0.188273	0.0983306
197	0.054107	0.298274			197	0.357066	0.0819104				197	-0.0141844	0.1359			197	0.163526	0.0340416
198	0.0613682	0.0965536			198	0.257276	0.041633				198	0.0881241	0.0146747			198	0	0
199	0.0337243	0.0789362			199	0.107934	0.116015				199	-0.0197358	0.0359252			199	-0.133408	0.100728
200	0.950804	0.292709			200	0.93552	0.0934338				200	0.806029	0.128172			200	0.312736	0.313176
201	1.15354	0.32375			201	1.11359	0.262672				201	1.82154	0.25856			201	2.34667	0.351602
202	0.389606	0.109481			202	0.398036	0.169438				202	0.576313	0.219497			202	0.696702	0.151564
203	0.338885	0.0413387			203	0.303064	0.0809832				203	0.313624	0.0782677			203	0.625457	0.137781
204	0.76805	0.227191			204	0.742775	0.145729				204	0.599048	0.0949421			204	1.15534	0.165858
205	1.26202	0.392974			205	1.3102	0.253934				205	0.679887	0.0885349			205	1.08641	0.165239
206	0.350313	0.090608			206	0.767091	0.208252				206	0.266857	0.0865063			206	0.543003	0.152024
207	0.408152	0.206546			207	1.13177	0.552642				207	0.314327	0.0680252			207	-0.0494986	0.338955
208	0.0649326	0.0577394			208	0.023765	0.0411622				208	0.0748366	0.0237689			208	0.113967	0.0446536
209	0.945716	0.208712			209	1.01374	0.106715				209	0.616104	0.135449			209	0.922888	0.169974
210	1.05297	0.297863			210	0.937346	0.0978122				210	0.685646	0.124121			210	1.12236	0.128841
211	1.20657	0.439175			211	1.00618	0.141278				211	0.520635	0.110681			211	0.822061	0.137066
212	0.356847	0.323553			212	0.136039	0.235626				212	0.62006	0.564202			212	0	0
213	1.06781	0.406496			213	1.0783	0.371127				213	1.49017	0.603382			213	1.0684	0.29664
214	0.00449711	0.00927431			214	0.0709628	0.0695477				214	0.0650595	0.102462			214	-0.0643935	0.101895
215	0.974648	0.291176			215	0.865927	0.144541				215	0.859037	0.133647			215	0.958039	0.166277
216	1.27978	0.385553			216	1.11365	0.0863607				216	1.30417	0.204665			216	1.18139	0.16614
217	0.449757	0.207629			217	0.198615	0.020867				217	0.117415	0.0414802			217	0.107642	0.0544494
218	-0.00987369	0.0257528			218	0.118623	0.13282				218	0.17795	0.0920793			218	-0.17002	0.129877
219	0.0314363	0.225704			219	0.375247	0.543433				219	-0.0693258	0.0183218			219	-0.455706	0.265622
220	0.35661	0.107312			220	0.393839	0.0543233				220	-0.000245771	0.000425688			220	0.0210013	0.0776216
221	0.0377078	0.040087			221	0.0199194	0.0345013				221	-9.65525e-05	0.0106479			221	-0.211961	0.146272
222	0.502931	0.195461			222	0.381945	0.0439027				222	0.0300646	0.028455			222	0.350821	0.0534848
223	0	0			223	-0.168025	0.291028				223	0	0			223	0	0
224	0.975728	0.142874			224	1.43294	0.251362				224	0.220004	0.0529291			224	1.54329	0.219197
225	0.404386	0.161673			225	0.492354	0.0470185				225	0.0725548	0.0542075			225	0.458757	0.0903866
226	-0.0125897	0.021806			226	0	0				226	-0.0219908	0.0179341			226	-0.226197	0.154461
227	0	0			227	0	0				227	0.0027625	0.00478479			227	-0.0284466	0.0388165
228	-0.0161361	0.0160764			228	0.0196296	0.0339995				228	0.00622979	0.0221322			228	-0.0968818	0.080148
229	0	0			229	0	0				229	0.00867326	0.0150225			229	-0.0473924	0.0252209
230	0.0184117	0.129249			230	0.0657722	0.0657412				230	0.169221	0.0785892			230	-0.062495	0.0932559
231	0.231411	0.0884359			231	0.226723	0.137952				231	0.620037	0.193633			231	-0.0480524	0.143389
232	0.0116466	0.0927831			232	-0.0675311	0.153599				232	0.0631546	0.0109875			232	-0.00668108	0.0364838
233	0.203772	0.0715747			233	0.152947	0.0331728				233	0.138699	0.0253979			233	-0.0127257	0.0585076
234	0.140722	0.0460462			234	0.161557	0.0152861				234	0.0309866	0.0168035			234	0.254799	0.050532
235	0.604822	0.1271			235	0.485922	0.086734				235	0.107481	0.0221888			235	1.12866	0.195367
236	0.414386	0.0968982			236	0.447717	0.0598846				236	0.0990886	0.0586257			236	0.368118	0.0494212
237	0	0			237	-0.220008	0.457957				237	0.0154631	0.0267829			237	0.0457921	0.0128848
238	-999	0			238	-999	0				238	0.796542	0.253836			238	-0.342238	0.437266
239	0.946321	0.454835			239	0.908672	0.383829				239	0.234828	0.0894841			239	0	0
240	3.06285	0.447976			240	2.83733	0.303803				240	0.838819	0.301416			240	8.5764	1.58975
241	0	0			241	0	0				241	0.37443	0.0913693			241	1.80713	0.301156
242	0.133598	0.00980125			242	0.0807682	0.0845562				242	0.367262	0.0915118			242	0.819532	0.162272
243	-0.0307459	0.11759			243	0.0715823	0.0726534				243	0.0772232	0.0211674			243	-0.129177	0.135526
244	0.0408833	0.0410501			244	0	0				244	0	0			244	-0.016873	0.0292249
245	0.143796	0.140711			245	0.326964	0.14431				245	-0.0452303	0.0783412			245	-0.0343038	0.0414724
246	0.0840817	0.0748598			246	0	0				246	0.924643	0.421667			246	0.155269	0.139134
247	0.0509395	0.0882298			247	0	0				247	0.829167	0.563779			247	0.656061	0.265575
248	0.0108483	0.0187898			248	0	0				248	0.037761	0.00751579			248	-0.0285582	0.0513385
249	0.115721	0.0328281			249	0.034247	0.0593175				249	0.365858	0.129703			249	0.0215395	0.0554953
250	0.00518304	0.0482529			250	0.0532993	0.0923171				250	-0.0355509	0.061576			250	0	0
251	0	0			251	0	0				251	0.590816	0.201906			251	-0.183192	0.16672
252	0.0233629	0.0204922			252	0	0				252	0.0605722	0.0378248			252	-0.0721163	0.0545864
253	-0.00651194	0.0242318			253	0.109733	0.116276				253	0.0296811	0.0223876			253	-0.138397	0.116363
254	0.15819	0.0377228			254	0.0212594	0.252312				254	0.026111	0.00945555			254	0.292295	0.0694131
255	1.10563	0.160731			255	1.51936	0.400691				255	0.120953	0.0695417			255	1.77441	0.33332
256	1.26689	0.118906			256	1.45146	0.283368				256	0.136653	0.0787686			256	2.23704	0.457325
257	0.0472942	0.0443407			257	0.109335	0.10729				257	0.0596189	0.0501992			257	0.205233	0.286064
258	0	0			258	0	0				258	0.00507012	0.0087817			258	-0.0222306	0.058394
259	-0.00348483	0.0193414			259	0	0				259	0.28959	0.0919575			259	-0.107194	0.153406
260	0	0			260	0.120063	0.130924				260	0	0			260	-0.0969267	0.0538204
261	-0.0854443	0.11594			261	0.444543	0.296456				261	0.0737413	0.0494562			261	0.00459093	0.00795172
262	0.289461	0.101326			262	0.349412	0.1866				262	0.0574306	0.023498			262	0.000498493	0.0328375
263	0.198033	0.0251907			263	0.258219	0.0975457				263	0.0399983	0.0222101			263	0.107499	0.0500847
264	0.0807798	0.0901108			264	0.09394	0.0814469				264	0.0198859	0.0183817			264	0.0270388	0.0382557
265	0.0122127	0.0371742			265	0.113566	0.100076				265	0.0272189	0.0126203			265	0.0629	0.0327754
266	0.0116032	0.128476			266	0.420432	0.413572				266	0.031804	0.0122972			266	0.104509	0.0271251
267	-0.000531813	0.59721			267	0.890825	0.478432				267	0.0282916	0.038355			267	-0.061458	0.0721134
268	0.149796	0.0827876			268	0.0254283	0.044043				268	0.0232866	0.00751221			268	0.0959729	0.0262433
269	0.167999	0.0174321			269	0.0281919	0.0488298				269	0.130379	0.0568641			269	0.131423	0.0194425
270	0.100857	0.0247939			270	0.0152019	0.0263305				270	0.105315	0.0603571			270	0.13403	0.0185979
271	0.286134	0.0615544			271	0.106012	0.0930284				271	0.249445	0.0775469			271	0.714403	0.160459
272	0.146585	0.0287248			272	0.035657	0.0617598				272	0.660742	0.383594			272	1.63794	0.359282
273	-0.0222153	0.308075			273	0.459867	0.0887995				273	0.811029	0.322146			273	2.39335	0.478366
274	-0.33713	0.2411			274	0.636845	0.715238				274	0.229356	0.0699335			274	0.118254	0.0629491
275	0.00579553	0.03631			275	0.013378	0.0231713				275	0.335593	0.110063			275	0.191441	0.0460675
276	0.0562954	0.0494457			276	0.0204698	0.0354547				276	0.371859	0.141502			276	0.301942	0.0796811
277	0.0250246	0.0235853			277	0	0				277	0.0784175	0.0322313			277	0.135637	0.0286356
278	0	0			278	0	0				278	-0.0204613	0.0179093			278	0.137262	0.0251594
279	0.179347	0.0441539			279	0.20117	0.0807545				279	0.188111	0.135142			279	0.891126	0.186932
280	0.101173	0.0528327			280	0.203618	0.0289187				280	0.073626	0.0161305			280	0.26754	0.108021
281	0.327874	0.0393899			281	0.383544	0.0841217				281	-0.0344603	0.059687			281	0	0
282	0.0100369	0.0406887			282	0.0458629	0.0794369				282	0.821428	0.359384			282	0.314104	0.0643413
283	-0.0939009	0.0837143			283	0.221522	0.4764				283	0.159799	0.152755			283	-0.0881591	0.0766119
284	-0.0103127	0.118877			284	0.101637	0.285988				284	0.284583	0.087226			284	0.198412	0.0463267
285	0.148758	0.0292697			285	0.136529	0.0234272				285	0.868951	0.256429			285	0.463161	0.103016
286	0.0488449	0.0424399			286	0.0170465	0.0295254				286	0.226627	0.180947			286	0.0677917	0.0148171
287	0.0370134	0.0720669			287	0.170054	0.107864				287	0.029692	0.0254833			287	0.0223422	0.0223563
288	0.309876	0.0710469			288	0.42088	0.148755				288	-0.0138366	0.0235405			288	-0.0309762	0.0495366
289	0.433023	0.0375501			289	0.501767	0.185687				289	0.20213	0.0844395			289	0.0938047	0.0166504
290	0.464786	0.0921504			290	0.442766	0.134048				290	0.366367	0.148885			290	0.374119	0.0611425
291	1.21379	0.171195			291	1.46339	0.363944				291	0.00723466	0.433966			291	-0.0993181	0.282812
292	1.24385	0.242626			292	1.06853	0.174855				292	2.092	0.765216			292	1.87459	0.402931
293	0.0651077	0.0660108			293	0.014833	0.0256914				293	0.095765	0.0452967			293	0.0874112	0.0386953
294	0.171217	0.167425			294	0.134899	0.140009				294	0.0357812	0.0403377			294	0.109006	0.0421238
295	0.679207	0.356513			295	1.42673	0.842762				295	0.169123	0.048064			295	0.318163	0.100737
296	0.568626	0.0606486			296	0.482175	0.187359				296	0.126335	0.0885103			296	0.235379	0.0873891
297	0.0823651	0.0595095			297	0.113757	0.0609039				297	0.231028	0.0736429			297	0.124399	0.0122801
298	0.0104983	0.0181837			298	0	0				298	1.69739	0.597527			298	0.618622	0.122871
299	-0.388676	0.450143			299	-0.00788922	0.573862				299	0.0377663	0.0902797			299	-0.0515767	0.0628464
300	0.645497	0.473945			300	0.754314	0.197177				300	0.113487	0.0455721			300	0.105251	0.0766833
301	0.188143	0.0765192			301	0.168786	0.114821				301	0.0332931	0.0279305			301	-0.00722534	0.0188865
302	0.0264186	0.0774313			302	0.0954788	0.0429943				302	0.0553404	0.0637241			302	-0.00780452	0.0215444
303	0.383377	0.102915			303	0.354301	0.120051				303	0.18352	0.128993			303	0.136631	0.044397
304	1.8895	0.401159			304	1.76022	0.617659				304	0.857219	0.26699			304	1.24589	0.24898
305	1.78151	0.226396			305	1.47571	0.386448				305	0.707812	0.253632			305	1.04111	0.231464
306	0.27044	0.138846			306	0.271853	0.0807557				306	0.171777	0.134554			306	0.14942	0.0413254
307	0.0188252	0.039558			307	0.0880668	0.132955				307	0.0291068	0.0129884			307	-0.00298726	0.0314322
308	0.333919	0.204704			308	0.457744	0.238755				308	0.0502935	0.0701715			308	0.0388569	0.0235685
309	2.76305	0.575855			309	2.39094	0.481397				309	0.443235	0.176765			309	0.574544	0.12468
310	0.445641	0.133872			310	0.404075	0.135262				310	0.727945	0.293177			310	0.885445	0.179609
311	0.345467	0.181591			311	0.198578	0.0162746				311	0.420164	0.146623			311	0.508128	0.102332
312	-0.089104	0.0696608			312	0.112684	0.0753733				312	0.00798687	0.0138337			312	-0.00468382	0.0186278
313	-0.0462342	0.165105			313	-0.0117713	0.102355				313	0.0347491	0.0251172			313	0.0590697	0.0175096
314	0.113949	0.0458196			314	0.0152652	0.0264402				314	0.00887346	0.0235328			314	0.0629172	0.0157033
315	-0.0475989	0.0824438			315	0.00680093	0.0117795				315	-0.0368245	0.0102019			315	0.0138713	0.0219379
316	0.0315955	0.0355538			316	0.0147477	0.0255437				316	0.00871133	0.0386836			316	-0.0219379	0.0148805
317	0.0692364	0.0888501			317	0.0257218	0.0445515				317	0.265803	0.0836998			317	0.140027	0.0349846
318	0.363234	0.132349			318	0.32392	0.123144				318	0.900633	0.619072			318	0.5332	0.13362
319	2.50219	0.547907			319	2.0391	0.741943				319	1.23311	0.366719			319	1.11235	0.256228
320	-0.0689252	0.0776481			320	0	0				320	1.14276	0.897336			320	0.706063	0.158554
321	0	0			321	0	0				321	0.0182662	0.0220788			321	0.0471269	0.0166384
322	-0.00231226	0.00400495			322	0	0				322	0.0310443	0.0109495			322	0.00949588	0.00798025
323	0.0343308	0.1128			323	0.114958	0.0105103				323	0.0331752	0.014512			323	0.0732582	0.0298838
324	0.0901744	0.0531307			324	0.0165591	0.0286811				324	0.0440602	0.0222749			324	0.0698612	0.0234892
325	0.10797	0.0387078			325	0.0864932	0.0909173				325	0.0820427	0.0339013			325	0.104127	0.0205726
326	1.25077	0.401503			326	1.07091	0.343197				326	0.360092	0.126851			326	0.417084	0.096693
327	0.520047	0.136635			327	0.445589	0.135997				327	0.410214	0.214275			327	0.290523	0.0637313
328	0	0			328	0	0				328	0.0311269	0.0539133			328	-0.0107024	0.0126606
329	0.0569731	0.0589566			329	0.00855498	0.0148177				329	0.0689739	0.0212544			329	0.0155391	0.0144188
330	0.00507051	0.0134754			330	0.010442	0.0180861				330	0.0111388	0.00711835			330	-0.00201448	0.0126551
331	-0.0116667	0.132104			331	0	0				331	0.0419632	0.019495			331	0.00116741	0.0121053
332	0.120799	0.0958618			332	0.0548751	0.0583139				332	0.256088	0.170249			332	0.0287925	0.0307858
333	0.086246	0.101804			333	0.0644185	0.0707671				333	0.284528	0.370228			333	0.015565	0.0164896
334	-0.00526662	0.00912205			334	0.00660399	0.0114384				334	0.0755385	0.0411183			334	-0.00206462	0.0138983
335	0.905981	0.34903			335	0.453863	0.110418				335	0.761548	0.256104			335	0.489347	0.0832537
336	0.0158012	0.0560585			336	0.0361397	0.0463847				336	0.103108	0.120475			336	0.0195536	0.011253
337	0.679249	0.135312			337	0.60499	0.172242				337	0.33005	0.147349			337	0.256489	0.081921
338	0.249681	0.217304			338	0	0				338	0.102835	0.122488			338	0.160327	0.0395847
339	0.733986	0.329002			339	0.404505	0.142158				339	0	0			339	0.104621	0.0226601
340	0.139216	0.217216			340	0.115271	0.127509				340	0.113755	0.0421066			340	-0.0108911	0.0264005
341	0	0			341	0	0				341	0.0717104	0.0673086			341	0	0
342	0.0352613	0.108583			342	0	0				342	0	0			342	0	0
343	0.546314	0.367109			343	0.418079	0.0919324				343	-0.0512686	0.0887998			343	-0.0111971	0.00558406
344	0	0			344	0	0				344	0.372447	0.234121			344	0.236418	0.0435548
345	2.22626	0.567615			345	1.27754	0.489545				345	0.0053262	0.00476891			345	0.000661803	0.00114628
346	0	0			346	-0.0266842	0.024562				346	0.095367	0.0813232			346	0.0323434	0.00472367
347	0.694802	0.391006			347	0.567727	0.335143				347	1.71951	0.747454			347	0.887269	0.234806
348	-0.118165	0.204668			348	0.0168224	0.01982				348	0	0			348	0	0
											349	0.0736092	0.0280594			349	0.052381	0.022956
											350	0.0528571	0.0472826			350	0.0707797	0.0172065

## Sheet: tRNAlys3
1	-999		invirio annealed tRNAlys3		1	-999		invirio Pr- annealed tRNALys3			1	-999		invitro transcribed tRNALys3
2	-999		wt		2	-999					2	-999
3	-999		A=nt position		3	-999		F=nt position			3	-999		L=nt position
4	-999		B=average reactivities		4	-999		G=average reactivities			4	-999		M=average reactivities
5	-999		C=standard deviations		5	-999		H=standard deviations			5	-999		N=standard deviations
6	-999				6	-999					6	-999
7	-999				7	-999					7	-999
8	0.040592	0.046521			8	0.301711	0.156273				8	0.509381	0.0636748
9	-0.104519	0.285521			9	-0.0735457	0.12746				9	0.0283871	0.0554123
10	-999	0			10	-999	0				10	0.164934	0.0807873
11	0.131131	0.227125			11	0	0				11	-0.0244527	0.0423534
12	0	0			12	0	0				12	0	0
13	0	0			13	-0.0122712	0.0212543				13	-1.0795	0.303735
14	0	0			14	0.0209688	0.0363191				14	-0.19747	0.327875
15	0.151074	0.261937			15	0.0960424	0.0391858				15	1.12338	0.115877
16	-999	0			16	-999	0				16	0	0
17	-0.0350671	0.0544499			17	0.618278	0.146608				17	1.85573	0.394199
18	-0.11575	0.200485			18	-0.319308	0.315931				18	2.05585	0.206905
19	4.54864	2.42523			19	-999	0				19	0	0
20	-999	0			20	-999	0				20	2.41273	0.404206
21	2.95224	0.847013			21	0.0157849	0.0273402				21	0.739026	0.100635
22	0.14666	0.247795			22	0	0				22	0	0
23	0.0256509	0.0444287			23	0.330249	0.0898698				23	-0.0311247	0.0539095
24	0.0761718	0.187856			24	-0.328971	0.263388				24	-0.0126123	0.0218451
25	0.0668684	0.0689446			25	0.022045	0.114368				25	0.237814	0.194521
26	0	0			26	-0.0652921	0.113089				26	0.389758	0.0680868
27	0	0			27	0.729226	0.142763				27	0.21254	0.38261
28	-0.119896	0.336624			28	0.0545004	0.122782				28	0	0
29	-0.0230163	0.112144			29	0	0				29	0	0
30	0.849624	0.498638			30	5.40342	4.70641				30	0.334002	0.111794
31	0	0			31	-0.028478	0.0493254				31	0.522053	0.103267
32	-0.196623	0.36404			32	0.202868	0.17764				32	0	0
33	0.031485	0.0521706			33	1.18665	0.331519				33	0.680042	0.124138
34	0.123296	0.213555			34	-0.021336	0.0393484				34	0.0523473	0.112409
35	-0.0309181	0.0995303			35	-0.229474	0.232175				35	-0.0084873	0.0147004
36	0.0120838	0.166485			36	0.863182	0.239844				36	1.09343	0.0641237
37	-999	0			37	-999	0				37	2.69305	0.468349
38	0.887929	0.182779			38	1.05861	0.398313				38	1.96562	0.370508
39	0.0484882	0.166011			39	-0.07556	0.130874				39	0.915165	0.127513
40	0.599075	0.409193			40	0.13845	0.137331				40	0.343065	0.0536052
41	0	0			41	0.192984	0.334257				41	0.00407084	0.0070509
42	0	0			42	-0.0302164	0.0523364				42	0	0
43	0.271926	0.271609			43	1.14341	0.360038				43	0.114701	0.18948
44	-1.25027	0.646965			44	-0.0611181	0.10586				44	0.0478293	0.0828428
45	0	0			45	0.0619551	0.107309				45	0	0
46	0	0			46	0	0				46	0.713626	0.182156
47	-999	0			47	-999	0				47	0.740907	0.192601
48	-0.118063	0.300118			48	0	0				48	1.1985	0.455861
49	0.959965	0.187401			49	1.31308	0.254844				49	0.416592	0.138724
50	0.0624454	0.108159			50	-0.0450227	0.0779816				50	0.306792	0.0994818
51	0.608011	0.356191			51	0.852736	0.404569				51	0.23361	0.100113
52	-0.0117315	0.0203195			52	0.0691661	0.158758				52	0.362488	0.148918
53	-0.0737716	0.220778			53	0.0674621	0.0280727				53	-0.145725	0.209334
54	-999	0			54	-999	0				54	0.0376365	0.0651883
					55						55	0	0

## Sheet: protk-treated
1	-999	wt viral RNA treated with proteinase K			1	-999	prot.neg. viral RNA treated with proteinase K
2	-999				2	-999
3	-999				3	-999
4	-999				4	-999
5	0				5	-999
6	0				6	0.0125821
7	0				7	0
8	0				8	0.052736
9	0				9	0
10	0				10	0
11	0				11	0
12	0				12	0.0230715
13	0				13	0
14	0				14	0
15	0.494968				15	0.420423
16	0.539213				16	1.27366
17	0				17	0.0874396
18	0				18	0.0749579
19	0				19	0
20	0				20	0
21	0				21	0.171859
22	0.335636				22	0.339
23	0.274914				23	0.405716
24	0				24	0.205318
25	0				25	0
26	0				26	0.0306082
27	0				27	0
28	0				28	0
29	0				29	0.0516011
30	0				30	0.502734
31	0.512299				31	0.594585
32	0				32	0.257175
33	0.454468				33	0.400575
34	0.33898				34	0.835132
35	0				35	0
36	0				36	0.0365959
37	0				37	0
38	0				38	0
39	0				39	0
40	0				40	0
41	0				41	0
42	0				42	-0.0798709
43	0				43	0
44	0				44	0.0452303
45	0				45	0.0613252
46	0				46	0
47	0				47	0
48	0				48	0
49	0				49	0
50	0				50	0.0239004
51	0				51	0.045385
52	0				52	0
53	0				53	0
54	0				54	0
55	0				55	0
56	0				56	0
57	0				57	0
58	0				58	0.154642
59	0				59	0
60	0				60	0.0311497
61	0				61	0.126578
62	0				62	0
63	0				63	0.0196192
64	0				64	0.088334
65	0.3513				65	0.18175
66	0				66	0.0725419
67	0				67	0.136986
68	0				68	0
69	0				69	0
70	0				70	0
71	0				71	0.0219193
72	0				72	0.0316738
73	0.269207				73	0.0578279
74	0.546777				74	0.465325
75	0				75	0.0500682
76	0.37671				76	0.588979
77	0.590734				77	0.865195
78	0.621891				78	1.05927
79	0				79	0.11787
80	0				80	0.0787373
81	0				81	0.0315107
82	0.281323				82	0.197409
83	0.196348				83	-0.0106255
84	0				84	-0.0871318
85	0				85	0.0118394
86	0				86	0
87	0				87	0.113956
88	0				88	0.0973235
89	0				89	0.0446662
90	0				90	0.187934
91	0.225838				91	0.387819
92	0				92	0.047089
93	0				93	0.0639828
94	0				94	0.0635873
95	0				95	0.0809615
96	0.302737				96	0.410553
97	0.238177				97	0.238866
98	0				98	0.0935666
99	0				99	0.0762087
100	0.163505				100	0.231456
101	0.172145				101	-0.216992
102	0				102	0.0890647
103	0				103	0
104	0.195172				104	0.0918476
105	0.307841				105	0.580014
106	0.200009				106	0.271277
107	0				107	0.168842
108	0				108	0.0211709
109	0.263714				109	0.105699
110	0				110	0.0574861
111	0.158711				111	0.165449
112	0				112	0.0577118
113	0.429962				113	0.449448
114	0.297105				114	0.4615
115	0				115	0.273354
116	0				116	0.0572129
117	0.321535				117	0.779038
118	0.802145				118	1.4313
119	0				119	0.0732885
120	0.296366				120	0.731209
121	0				121	0
122	0.632784				122	2.0056
123	0				123	0.24657
124	0				124	0.214093
125	0				125	0.0479467
126	0				126	0
127	0				127	0.0500892
128	0				128	0.104488
129	0				129	0.114725
130	0				130	0
131	0.429948				131	0.449668
132	0.472641				132	0.710596
133	0.240905				133	0.539326
134	0				134	0.176829
135	0				135	0.327252
136	0.248414				136	0.761485
137	0				137	0.40362
138	0				138	0
139	0.2495				139	0.646731
140	0				140	0.035653
141	0				141	0.268241
142	0				142	0.0314338
143	0				143	0.0482606
144	0				144	0.206296
145	0.1814				145	0.576753
146	0.152382				146	0.338338
147	0				147	0.387008
148	0				148	0.0342777
149	0				149	0.0717548
150	0.141455				150	0.123983
151	0.355118				151	0.694522
152	0				152	0.237677
153	0				153	0
154	0				154	0
155	0.67297				155	0.86396
156	1.37699				156	1.61513
157	0.892085				157	1.57889
158	0.225589				158	0.422017
159	0.324173				159	0.637125
160	0.30681				160	0.280187
161	1.18611				161	1.64388
162	0.38081				162	0.559108
163	0				163	0.040577
164	0.296487				164	0.361419
165	0.964937				165	1.37414
166	0.965709				166	1.03892
167	0.187598				167	0.151047
168	0.237634				168	0.762877
169	0				169	-0.0711512
170	0.432074				170	1.04014
171	0.124868				171	0.604619
172	0				172	0.622725
173	0				173	0.0242198
174	0				174	0.0396462
175	0				175	0.0761735
176	0.180334				176	0.287324
177	0				177	0.359844
178	0.247161				178	0.273811
179	0.873317				179	1.45812
180	0.898764				180	2.30475
181	-0.108942				181	0.694195
182	0.194187				182	0.760586
183	0				183	0
184	0				184	0.0351727
185	0				185	0.0139661
186	0				186	0.0188841
187	0.152205				187	0.0383862
188	-0.000153748				188	0.143705
189	0				189	0.0316101
190	0				190	0.188959
191	0.213249				191	0.616623
192	0				192	0.529576
193	0.308519				193	0.226322
194	0.118282				194	0.503981
195	0.11001				195	0.0329047
196	0.432496				196	0.191324
197	0.2917				197	0.280164
198	0				198	0.260724
199	0				199	0.0563529
200	1.00316				200	1.13086
201	1.0691				201	1.38519
202	0.305925				202	0.428636
203	0.239495				203	0.560497
204	0.648293				204	0.987723
205	1.21237				205	1.59592
206	0.653616				206	0.644779
207	0.951572				207	1.32005
208	0				208	0.114036
209	0.874357				209	1.30377
210	0.983688				210	1.34952
211	1.11714				211	1.60034
212	0				212	0
213	1.36225				213	1.70699
214	0				214	0.0785619
215	0.929184				215	1.19113
216	1.37944				216	1.57171
217	0.429552				217	0.376972
218	0.0926071				218	0.115442
219	0.602195				219	0.344779
220	0.315553				220	0.522356
221	0.0942664				221	0.0591592
222	0.494126				222	0.748445
223	0				223	0
224	1.05131				224	1.86108
225	0.298658				225	1.18374
226	0				226	0.242708
227	0				227	0.0520477
228	0				228	0.0278984
229	0				229	0.0128249
230	0.124879				230	0.113499
231	0.493236				231	0.394023
232	0				232	-0.0189917
233	0.163314				233	0.202677
234	0.238047				234	0.268574
235	0.785745				235	0.758768
236	0.19497				236	0.493094
237	0				237	0.0377814
238	2.31763				238	1.72668
239	0				239	1.08364
240	4.89154				240	4.90777
241	0				241	0.443944
242	0.103516				242	0.13466
243	-0.155651				243	0.0597255
244	-0.399838				244	-0.0425134
245	0.0673773				245	0.0802788
246	0				246	0.0480535
247	0				247	0.059667
248	0				248	0.0109751
249	0.209192				249	0.0877494
250	0				250	0.0388795
251	0				251	0
252	0				252	0.014038
253	0.0926211				253	0.0163217
254	0.16846				254	0.159017
255	1.29899				255	1.38143
256	1.22898				256	1.92605
257	0				257	0.18815
258	0				258	-0.00267628
259	0				259	0.0531453
260	0				260	-0.0484424
261	0				261	-0.0511992
262	0.251573				262	0.176371
263	0.184385				263	0.198204
264	0.134134				264	0.135081
265	0				265	0.014981
266	0				266	0.0348539
267	0.315213				267	0.109549
268	0.101304				268	-0.0441195
269	0.130655				269	0.0899852
270	-0.224246				270	0.0432486
271	0.255097				271	0.193426
272	0.116845				272	0.117752
273	0.355827				273	0.32878
274	0.106607				274	0.0562037
275	0				275	0.0355175
276	-0.0641145				276	0.050693
277	0				277	0.0234832
278	0				278	0.0179869
279	0.0517203				279	0.195611
280	0.19161				280	0.179372
281	0.328531				281	0.394999
282	-0.0696084				282	0.0937376
283	0.111513				283	0.010434
284	0.11323				284	0.0863856
285	0.203815				285	0.127264
286	0				286	0.0556678
287	-0.208203				287	0.0539728
288	-0.0111522				288	0.276177
289	0.205452				289	0.353465
290	0.474526				290	0.35847
291	1.30867				291	1.14534
292	1.6372				292	1.10525
293	0.0601988				293	0.111578
294	0.195131				294	0.0985528
295	1.62887				295	0.903594
296	0.46871				296	0.650305
297	0.0832003				297	0.0651959
298	0				298	-0.0849085
299	0.273181				299	-0.000389171
300	0.548903				300	0.40018
301	0.164653				301	0.199016
302	-0.264635				302	-0.0844181
303	0.267664				303	0.327278
304	2.46849				304	1.38357
305	2.29453				305	1.63455
306	0.409704				306	0.339239
307	0.081346				307	0.027132
308	0.261002				308	0.454375
309	3.36461				309	2.32206
310	0.639769				310	0.352599
311	0.585258				311	0.272077
312	-0.163792				312	0.0158821
313	0.100655				313	0.0253796
314	0.163106				314	0.0498366
315	0				315	0
316	-0.262552				316	-0.0153796
317	0.137306				317	0.0390395
318	0.375743				318	0.252909
319	3.73127				319	1.98094
320	0.568554				320	-0.0177238
321	0.0959996				321	0
322	-0.173218				322	-0.00976242
323	0.181111				323	0.0323218
324	0.172088				324	0.0637542
325	0.0772317				325	0.0825059
326	2.3163				326	1.02068
327	0.983303				327	0.576336
328	0.370773				328	-0.0873028
329	0				329	0.0355659
330	0				330	0
331	0.629184				331	0.0250065
332	0.470261				332	0.085815
333	0				333	0.0228451
334	-0.940483				334	0
335	1.87539				335	0.397049
336	0				336	0.0625242
337	1.74517				337	0.609233
338	-0.287587				338	0
339	0.104899				339	-0.0929476
340	1.02689				340	0.514973
341	0.141062				341	0
342	0				342	-0.0124276
343	0.800384				343	0.377878
344	0				344	-0.0109883
345	4.35095				345	0.00962234
346	0				346	1.14765
347	-0.232609				347	-0.0303423
348	-0.0199881				348	0.111125
